# Supplementary material for: Pharmacological inhibition of HDAC6 improves muscle phenotypes in dystrophin-deficient mice by downregulating TGF-β via Smad3 acetylation
Source: Nat Commun. 2022 Nov 19;13:7108. doi: 10.1038/s41467-022-34831-3 (PMC9675748; doi:10.1038/s41467-022-34831-3)
Supplement: Supplementary file 4 — Source Data [file 41467_2022_34831_MOESM4_ESM.zip]

Archive with 1 entries (1 files):
- ncomms-source-data files OSSENI et al.xlsx
