# Supplementary material for: Pharmacological inhibition of HDAC6 improves muscle phenotypes in dystrophin-deficient mice by downregulating TGF-β via Smad3 acetylation
Source: Nat Commun. 2022 Nov 19;13:7108. doi: 10.1038/s41467-022-34831-3 (PMC9675748; doi:10.1038/s41467-022-34831-3)
Supplement: Supplementary file 4 — Source Data [file 41467_2022_34831_MOESM4_ESM.zip › ncomms-source-data files OSSENI et al.xlsx]

## Sheet: Figure 1
Figure 1
	Figure 1b
	Figure 1h
	Figure 1k
	Figure 1o
	Figure 1c			Group
				CTL	mdx saline	mdx TubA
		mouse number	1	0.671279	1.14832	1.87771
			2	1.05381	1.36024	2.08947
			3	1.24855	1.47225	2.27358
			4	1.02636	1.58133	2.21933
			5		1.57368	1.96461
	Figure 1d			Group
				CTL	mdx saline	mdx TubA
		mouse number	1	1.01962	1.52726	1.22534
			2	0.948281	1.03787	1.37387
			3	0.900146	1.15113	1.52436
			4	1.13196	2.0035	1.7521
			5		1.50687	1.79989
	Figure 1e			Group
				DAY 0			DAY 30
				CTL	mdx saline	mdx TubA	CTL	mdx saline	mdx TubA
		mouse number	1	8.61	7.93	8.5	8.91	7.07	8.36
			2	8.57	7.91	7.47	8.41	7.59	8.19
			3	8.41	8.21	6.86	8.72	7.85	8.55
			4	9.22	7.07	7.31	8.1	7.76	8.48
			5	9.07	6.58	6.39	8.26	7.25	7.74
	Figure 1f			Group
				CTL	mdx saline	mdx TubA
		mouse number	1	0.3	-0.86	-0.14
			2	-0.17	-0.32	0.71
			3	0.31	-0.36	1.6
			4	-1.11	0.69	1.17
			5	-0.81	0.67	1.35
	Figure 1g			Group
				CTL	mdx saline	mdx TubA
		mouse number	1	9.4697	8.75	10.2414
			2	10.1594	9.10394	10.5415
			3	11.4662	10.6299	10.6338
			4	10.0346	9.53307	10.5078
			5	10.8562	8.87043	9.04059
	Figure 1i			Group
				CTL	mdx saline	mdx TubA
		mouse number	1	0.89023	2.35838	3.57097
			2	0.678966	3.23155	4.12438
			3	1.26027	3.47137	6.9151
			4	1.17053	1.35544	5.92631
	Figure 1l			Group
				CTL	mdx saline	mdx TubA
		mouse number	1	1.12878	0.590425	0.673789
			2	0.902844	0.440934	0.664312
			3	1.03434	0.368838	0.631256
			4	0.934033	0.561485	0.840519
	Figure 1p			Group
				CTL	mdx saline	mdx TubA
		C2C12 cells experiment	1	0.922627	1.39693	1.84092
			2	1.14422	1.79226	1.81524
			3	0.933157	1.88424	1.62113

## Sheet: Figure 2
Figure 2
	Figure 2g
	Figure 2i
	Figure 2n
	Figure 2g
	Figure 2c		WT							mdx saline							mdx TubA
			mouse n°1	mouse n°2	mouse n°3	mouse n°4	mouse n°5			mouse n°1	mouse n°2	mouse n°3	mouse n°4	mouse n°5			mouse n°1	mouse n°2	mouse n°3	mouse n°4	mouse n°5
		Bin in µm²	nb of fibers	nb of fibers	nb of fibers	nb of fibers	nb of fibers		Bin in µm²	nb of fibers	nb of fibers	nb of fibers	nb of fibers	nb of fibers		Bin in µm²	nb of fibers	nb of fibers	nb of fibers	nb of fibers	nb of fibers
		200	25	28	42	30	42		200	130	146	146	144	181		200	30	32	64	50	87
		400	65	76	119	61	183		400	74	67	155	122	148		400	112	90	90	85	125
		600	80	131	162	60	183		600	52	71	149	149	122		600	125	143	115	94	165
		800	82	112	140	115	157		800	78	101	98	160	98		800	136	155	125	94	181
		1000	81	117	97	78	104		1000	48	88	109	171	115		1000	108	146	124	94	223
		1200	79	82	97	65	100		1200	51	141	90	119	111		1200	95	108	107	90	197
		1400	83	94	86	53	100		1400	28	83	70	79	86		1400	77	63	77	69	184
		1600	60	82	74	73	122		1600	15	57	50	50	58		1600	69	35	62	39	117
		1800	36	79	54	79	53		1800	26	41	32	31	53		1800	34	19	56	33	82
		2000	27	45	26	55	33		2000	24	27	39	22	37		2000	27	18	37	22	52
		2200	17	34	19	22	24		2200	7	15	25	17	29		2200	18	13	29	25	29
		2400	11	22	8	15	15		2400	3	9	17	14	18		2400	20	10	14	17	26
		2600	15	10	4	7	8		2600	8	6	11	5	12		2600	2	6	17	8	11
		more	20	21	7	10	10		more	6	3	23	24	15		more	9	6	40	15	9
		Total of fibers	681	933	935	723	1134		Total of fibers	550	855	1014	1107	1083		Total of fibers	862	844	957	735	1488
	Figure 2d		WT							mdx saline							mdx TubA
			mouse n°1	mouse n°2	mouse n°3	mouse n°4	mouse n°5			mouse n°1	mouse n°2	mouse n°3	mouse n°4	mouse n°5			mouse n°1	mouse n°2	mouse n°3	mouse n°4	mouse n°5
		Bin in µm²	nb of fibers	nb of fibers	nb of fibers	nb of fibers	nb of fibers		Bin in µm²	nb of fibers	nb of fibers	nb of fibers	nb of fibers	nb of fibers		Bin in µm²	nb of fibers	nb of fibers	nb of fibers	nb of fibers	nb of fibers
		300	21	18	8	8	6		200	26	84	36	24	6		200	2	17	37	18	25
		600	73	142	44	23	48		400	35	129	50	45	10		400	8	148	172	115	111
		900	131	231	143	42	134		600	47	105	49	67	7		600	16	275	200	129	146
		1200	97	178	173	56	194		800	57	101	54	75	18		800	25	188	143	109	160
		1500	46	87	119	51	154		1000	40	50	40	61	8		1000	25	100	66	51	76
		1800	23	41	43	37	79		1200	29	25	31	34	14		1200	8	39	25	27	39
		2100	6	17	22	22	29		1400	15	23	21	23	10		1400	2	16	10	25	22
		2400	3	11	8	8	7		1600	9	12	17	12	9		1600	4	8	11	7	3
		2700	3	4	11	5	1		1800	7	5	6	21	6		1800	2	2	3	5	9
		3000	1	3	5	0	0		2000	7	7	6	12	3		2000	1	3	3	0	7
		3300	0	0	1	0	0		2200	7	4	5	7	3		2200	1	3	3	2	3
		3600	0	0	1	2	0		2400	5	3	1	5	1		2400	1	1	2	2	3
		3900	0	0	0	0	0		2600	3	3	5	3	2		2600	0	0	0	0	4
		more	0	1	0	1	0		more	10	6	11	3	2		more	0	0	0	2	1
		Total	404	733	578	255	652		Total of fibers	297	557	332	392	99		Total of fibers	95	800	675	492	609
	Figure 2h			Group
				mdx saline	mdx TubA
		mouse number	1	1.02782	0.739311
			2	0.757563	0.666315
			3	1.13382	0.204954
			4	0.62957	0.226342
			5	1.45123	0.226258
	Figure 2j			Group
				mdx saline	mdx TubA
		mouse number	1	0.714743	0.666656
			2	0.848911	0.431018
			3	1.74659	0.400149
			4	0.87204	0.386832
			5	0.817715	0.489691
	Figure 2l		WT					mdx saline					mdx TubA
		mouse number	1	2	3	4	5	1	2	3	4	5	1	2	3	4	5
		Perifipheric Nuclei	1002	816	863	899	1130	158	165	188	208	259	336	264	399	417	344
		Central Nuclei	11	10	10	7	15	486	628	715	871	786	600	507	737	516	786
		Total	1013	826	873	906	1145	644	793	903	1079	1045	936	771	1136	933	1130
	Figure 2m		WT					mdx saline				mdx TubA
		mouse number	1	2	3	4	5	1	2	3	4	1	2	3	4
		Perifipheric Nuclei	475	540	705	344	926	69	112	93	115	464	447	229	497
		Central Nuclei	5	4	8	2	11	218	356	182	393	550	597	354	559
		Total	480	544	713	346	937	287	468	275	508	1014	1044	583	1056
	Figure 2o			Group
				mdx saline	mdx TubA
		mouse number	1	1.14776	0.588334
			2	1.01956	0.585853
			3	0.917279	0.856682
			4	0.915394	0.542971
	Figure 2q			Group
				mdx saline	mdx TubA
		mouse number	1	1.22028	0.83167
			2	1.02375	0.776699
			3	0.880458	0.770277
			4	0.875511	0.765287
	Figure 2s			Group
				mdx saline			mdx TubA
			mouse number	1	2	3	1	2	3
		number of fileds counted	1	0.901898	1.36344	1.24432	0.916229	0.946341	0.885573
			2	0.893351	1.00236	0.865112	0.941275	0.938483	0.910552
			3	1.15753	1.01781	0.883649	0.99646	0.97695	0.919885
			4	0.909287	0.955612	0.935971	0.907784	0.927118	0.891458
			5	0.989173	0.995531	0.905882	0.907107	0.931991	0.876088
			6	1.02399	0.941597	0.882725	0.962011	0.885039	0.900915
			7	0.979038	0.997055	0.908867	0.918915	1.1044	0.947736
			8	1.06158	0.986032	0.988066	0.958579	0.967347	0.928898
			9	0.988396	1.01526	0.936681	0.952099	0.977257	0.950001
			10	0.96229	0.928238	0.963844	0.983905	0.90798	0.992863
			11	0.980673	0.976786	0.958466	0.967538	0.952745	0.934219
			12	0.909041	0.964593	1.059	0.978391	0.946843	0.932992
			13	1.00407	1.07547	0.926295	0.932051	0.964208	0.950277
			14	0.938193	0.965017	0.9882	0.952281	0.944699	0.924586
			15	1.01672	0.931593	0.934697	0.925506	0.918544	0.942508
			16	0.969745	1.02896	0.930107	0.957707	0.943313	0.989082
			17	1.39851	1.02486	0.944027	0.92301	0.909822	1.02595
			18	0.992181	0.938055	0.932204	0.984299	0.93237	0.988804
			19	1.04221	1.04129	0.895609	0.996183	0.926193	0.932154
			20	0.96455	1.07394	0.902068	0.96409	0.911794	1.06664
			21	1.00667	1.05768	0.899107	0.9364	0.939809	0.93573
			22	0.904603	1.22655	0.937527	0.925935	0.905976	0.922576
			23	0.916002	1.21569	0.924966	1.00947	0.920557	0.924638
			24	1.15349	1.28398	0.986977	0.94358	0.999206	0.933071
			25	1.10262	1.25318	0.942328	0.95902	0.959611	0.942671
			26	1.09932	1.17189	1.02251	0.98782	0.966879	0.951972
			27	0.982934	1.25787	0.898842	0.993537	0.923651	0.935278
			28	0.917086	1.41359	1.16145	0.963604	0.986829	0.935797
			29	0.900978	1.224	0.916549		0.96896	0.934149
			30	0.990382	1.1381	0.953527		0.892227	0.952509
			31	1.01882		0.839305		0.931669	0.924868
			32	1.03818		0.84831		1.00242	0.937472
			33	1.09319		0.966911		0.903092	0.934217
			34	0.964724		1.06974		0.873835	0.935003
			35	0.882856		0.904581		0.952754	0.92117
			36	0.931706		0.871929		0.893227	0.888202
			37	0.99758		0.811045		0.888239	0.92427
			38	1.00868		1.0961		0.914481	0.926311
			39	0.966689		0.904258		0.951872	0.927985
			40	0.953444		0.874293		0.91679	0.881931
			41	0.947023		0.969564		0.946341	0.885573
			42	0.910816		1.24811
			43	0.880657		0.964363
			44	0.867116		0.947379
			45	1.15753		1.00076
			46			0.96538
			47			0.881049
			48			0.886026
			49			0.85914

## Sheet: Figure 3
Figure 3
	Figure 3b
					mice number	General Directionality	Vert Directionality	Histogram angles	0	4	8	12	16	20	24	28	32	36	40	44	48	52	56	60	64	68	72	76	80	84	88	92	96	100	104	108	112	116	120	124	128	132	136	140	144	148	152	156	160
				WT mice	1	0.0201586	1.1013		0.0571827	0.0498962	0.0386855	0.0350161	0.0291392	0.0227005	0.0229073	0.0197216	0.0178673	0.0163967	0.0158147	0.015254	0.0158998	0.0152294	0.0163673	0.0167778	0.0184657	0.0162972	0.0158623	0.0164383	0.0172494	0.0205676	0.0267777	0.0282679	0.0234493	0.0200525	0.0173025	0.0145861	0.0136033	0.0154566	0.0152189	0.0140174	0.0135895	0.0150653	0.014633	0.0141809	0.0140485	0.0166649	0.0200849	0.024303	0.0237152
					1	0.224757	1.66508		0.0552327	0.0579621	0.0505777	0.0431368	0.0359602	0.0280106	0.0272019	0.0235273	0.0179251	0.014928	0.0145549	0.0133807	0.0122787	0.00954573	0.0101102	0.00879046	0.00947188	0.00862229	0.00871593	0.0106455	0.0112548	0.0103432	0.0185046	0.0270055	0.0249625	0.018225	0.0182578	0.0209119	0.0225078	0.0258702	0.02786	0.0252153	0.0219856	0.0229398	0.0190852	0.0146083	0.0124694	0.0138831	0.015426	0.0168755	0.0158165
					1	-0.0583919	1.65928		0.0988025	0.0900139	0.0592838	0.0424923	0.0307194	0.0211221	0.0237939	0.0188469	0.0114661	0.00783826	0.00677827	0.00550387	0.00405966	0.00214217	0.00299619	0.000402836	0.00302063	0.00195594	0	0.00429836	0.0097937	0.00730079	0.0174895	0.0238986	0.0168026	0.0136383	0.0108387	0.00819531	0.0078163	0.0119459	0.0109162	0.00972774	0.0107896	0.0166363	0.0176886	0.0147145	0.0143446	0.0194367	0.0261496	0.0276779	0.0241984
								moyenne	0.070406	0.0659574	0.0495157	0.040215	0.0319396	0.0239444	0.0246344	0.0206986	0.0157528	0.0130543	0.0123826	0.0113795	0.0107461	0.00897242	0.00982458	0.00865704	0.0103194	0.00895847	0.00819274	0.0104607	0.012766	0.0127372	0.0209239	0.0263907	0.0217381	0.0173053	0.0154663	0.0145644	0.0146425	0.0177576	0.0179983	0.0163202	0.0154549	0.0182138	0.0171356	0.0145013	0.0136208	0.0166616	0.0205535	0.0229521	0.0212434
					1	0.115746	1.79762		0.117328	0.0972621	0.063705	0.0463909	0.0276839	0.0143123	0.0154958	0.0152044	0.0171345	0.0165345	0.0144763	0.0115135	0.0120422	0.00654135	0.00526735	0.000981015	0.00462869	0.00196077	0.00241711	0.00251717	0	0.00659759	0.0179778	0.0170733	0.00600595	0.00374625	0.00157923	1.98734e-05	0.00239606	0.00838093	0.00551296	0.00549039	0.0055246	0.00876643	0.00976908	0.0125811	0.0181646	0.024153	0.0272222	0.0340265	0.0273057
					1	-0.069608	1.54795		0.0568629	0.0593047	0.0574708	0.055257	0.0486998	0.0386015	0.0332248	0.0223941	0.0172445	0.0150923	0.0132904	0.0105395	0.00893518	0.00687865	0.00835255	0.0084672	0.00875005	0.0070102	0.00595099	0.00617532	0.0076179	0.00444665	0.00742152	0.0155962	0.0199313	0.0181078	0.0180895	0.0176588	0.0137984	0.0132738	0.0166665	0.0144341	0.0102485	0.0134892	0.0152135	0.0181739	0.023102	0.0253006	0.0263747	0.0266876	0.0257111
					1	-0.20215	4.53307		0.0743118	0.0624028	0.0415533	0.0406589	0.0336701	0.0194724	0.017241	0.0111887	0.0107061	0.0108396	0.00833683	0.00362995	0.00452889	0.00412699	0.0053429	0.00651093	0.00907158	0.00188055	2.07348e-05	0.00480524	0.0113996	0.0158313	0.0400633	0.0567549	0.0437621	0.0239515	0.019581	0.0137722	0.00775725	0.0138731	0.0168559	0.0153215	0.0163117	0.0217143	0.018907	0.0151359	0.0148602	0.0192279	0.0260176	0.0321521	0.0282008
								moyenne	0.0828342	0.0729899	0.054243	0.0474356	0.0366846	0.0241288	0.0219872	0.0162624	0.0150284	0.0141555	0.0120345	0.00856097	0.00850208	0.005849	0.00632093	0.00531971	0.00748344	0.00361717	0.00279628	0.00449925	0.00633916	0.00895853	0.0218209	0.0298081	0.0232331	0.0152685	0.0130832	0.0104836	0.0079839	0.0118426	0.0130118	0.0117487	0.0106949	0.0146567	0.0146299	0.0152969	0.0187089	0.0228938	0.0265382	0.0309554	0.0270725
					2	0.180715	1.40219		0.0818812	0.0936564	0.0744748	0.0635339	0.0466657	0.0316316	0.0316631	0.0277615	0.0213554	0.0154284	0.0139923	0.0137193	0.0100112	0.00968823	0.0123951	0.00909403	0.00442088	0	0.00113459	0.00252567	0.00460175	0.0053753	0.0075987	0.0114495	0.0178296	0.0186278	0.0123999	0.0080386	0.00797599	0.00843287	0.00956536	0.0121097	0.00592467	0.00574204	0.0122293	0.0158182	0.0150832	0.0184853	0.0226737	0.0284461	0.0251876
					2	0.211091	0.655108		0.111565	0.11676	0.0909498	0.0724671	0.0535784	0.0380911	0.0327948	0.0224455	0.014536	0.00911621	0.0112834	0.0126627	0.0105501	0.00693179	0.00426499	0.00379877	0.00425801	0.000537484	0	0.000216752	0.00055734	0.00177824	0.00255279	0.00392287	0.00710909	0.00696929	0.0039903	0.00158103	0.00222378	0.00399824	0.00209726	0.00141866	0.000332712	0.00122803	0.00200931	0.00277062	0.00333212	0.00895822	0.0173275	0.0265691	0.0300144
					2	0.229642	1.99366		0.0642789	0.0630593	0.0450674	0.0341579	0.0274519	0.0235064	0.0288927	0.0267437	0.0238421	0.020632	0.0183095	0.0155491	0.0130969	0.0103565	0.00932388	0.00690305	0.0059956	0.000245011	0	0.00251455	0.00562382	0.00854507	0.0120838	0.0147356	0.0191443	0.0255683	0.0267605	0.0210603	0.0197967	0.0227377	0.0225365	0.0216657	0.0199842	0.0200362	0.0188643	0.0169394	0.015588	0.016146	0.0202007	0.0280332	0.0265429
								moyenne	0.0859085	0.0911585	0.070164	0.0567196	0.0425653	0.0310764	0.0311169	0.0256502	0.0199112	0.0150589	0.0145284	0.013977	0.0112194	0.00899216	0.00866131	0.00659861	0.00489149	0.000260832	0.000378198	0.00175232	0.0035943	0.00523287	0.00741177	0.010036	0.0146943	0.0170551	0.0143836	0.0102266	0.00999883	0.0117229	0.0113997	0.0117314	0.00874719	0.0090021	0.0110343	0.0118427	0.0113344	0.0145299	0.0200673	0.0276828	0.0272483
					2	-0.192811	1.57382		0.0273593	0.0328566	0.0364652	0.035491	0.0309778	0.0249946	0.0234963	0.0203207	0.0161372	0.0119699	0.0094489	0.0078585	0.00753029	0.00646366	0.00870698	0.00984554	0.0118734	0.00997514	0.0113757	0.0128282	0.0156444	0.0179285	0.0227203	0.0246814	0.026129	0.0313917	0.0388624	0.039688	0.0354212	0.034336	0.0339748	0.0305658	0.0258355	0.0251397	0.0225888	0.0227873	0.0232456	0.0232924	0.0230948	0.0234854	0.0200203
					2	-0.164911	1.85783		0.0803442	0.0824508	0.0687559	0.0497086	0.0331886	0.023444	0.0262864	0.0269399	0.0256337	0.022907	0.0186045	0.0140511	0.00953166	0.00106648	0.00122691	0.00319271	0.00795778	0.00734043	0.00649369	0.00264693	0.00149118	0	0.00398811	0.00673611	0.00884327	0.0185825	0.0254836	0.0287946	0.0204915	0.0174164	0.0187948	0.0180996	0.0152865	0.0151111	0.0114804	0.00872562	0.00262219	0.00309211	0.00402126	0.0152444	0.0208636
								moyenne	0.0538517	0.0576537	0.0526106	0.0425998	0.0320832	0.0242193	0.0248913	0.0236303	0.0208854	0.0174385	0.0140267	0.0109548	0.00853097	0.00376507	0.00496694	0.00651913	0.00991558	0.00865779	0.00893471	0.00773755	0.00856778	0.00896427	0.0133542	0.0157087	0.0174861	0.0249871	0.032173	0.0342413	0.0279563	0.0258762	0.0263848	0.0243327	0.020561	0.0201254	0.0170346	0.0157565	0.0129339	0.0131922	0.013558	0.0193649	0.0204419
					3	0.173533	1.60282		0.0540108	0.0533852	0.0475943	0.0439343	0.0377814	0.0298989	0.0268318	0.0227363	0.0188347	0.0151458	0.0142913	0.0128656	0.0123957	0.0116137	0.0115194	0.0110704	0.00985221	0.00689552	0.00696594	0.00716683	0.00806764	0.00901189	0.0113164	0.013357	0.0175439	0.024102	0.0280243	0.0250141	0.0210825	0.0207708	0.0196251	0.0167596	0.013172	0.0132411	0.0115176	0.0110354	0.0133058	0.0171308	0.0229623	0.0278257	0.0301481
					3	-0.15509	0.794244		0.0655614	0.0622629	0.0476907	0.0385377	0.031648	0.0258376	0.024	0.0209577	0.016046	0.0130429	0.0124678	0.00984666	0.00681854	0.00405546	0.00288484	0.00316865	0.00255455	0.00182937	0.00420832	0.00728346	0.00758274	0.00752652	0.00962137	0.0113488	0.0130547	0.0154712	0.0164928	0.0106957	0.0069282	0.00873594	0.0103011	0.00915006	0.00968781	0.0138865	0.0191189	0.0240009	0.0288726	0.0322513	0.0384988	0.0444645	0.045554
								moyenne	0.0597861	0.0578241	0.0476425	0.041236	0.0347147	0.0278683	0.0254159	0.021847	0.0174403	0.0140943	0.0133795	0.0113561	0.00960713	0.00783458	0.00720212	0.00711953	0.00620338	0.00436245	0.00558713	0.00722514	0.00782519	0.0082692	0.0104689	0.0123529	0.0152993	0.0197866	0.0222586	0.0178549	0.0140053	0.0147534	0.0149631	0.0129548	0.0114299	0.0135638	0.0153183	0.0175182	0.0210892	0.0246911	0.0307305	0.0361451	0.0378511
					3	0.169904	1.74611		0.0737062	0.0710752	0.0581123	0.0479012	0.0408346	0.0316832	0.0303564	0.0241823	0.0191585	0.0187273	0.0205386	0.0202035	0.0178683	0.0138186	0.0125303	0.0103347	0.0133046	0.0120368	0.0151039	0.0206027	0.0215708	0.0226268	0.0280374	0.030295	0.0226429	0.0128257	0.00923405	0.00646154	0.00295591	0.00149015	0.00314738	0.00308031	0.00316763	0.00647874	0.00606979	0.00612538	0.0087677	0.0119493	0.016585	0.0209326	0.0210522
					3	0.0305719	0.277318		0.0454411	0.0438183	0.0337938	0.0275967	0.023463	0.0212802	0.0225403	0.0197317	0.0174781	0.0175762	0.0203827	0.0207434	0.0199396	0.018535	0.0189006	0.0192109	0.0208025	0.020766	0.0212264	0.022076	0.0215934	0.0218989	0.0227297	0.0233407	0.0215872	0.020566	0.0196561	0.018399	0.0178123	0.0187579	0.0186433	0.0171964	0.015925	0.0161848	0.0157082	0.0166944	0.0174521	0.0187115	0.0190765	0.0214442	0.021662
					3	0.0987663	2.42557		0.0763723	0.0683159	0.0478585	0.0339457	0.0269415	0.0217614	0.0242499	0.0187184	0.0141264	0.0113852	0.01122	0.013283	0.0148169	0.0132187	0.0156092	0.0154074	0.0144025	0.0113402	0.0136796	0.0186185	0.022708	0.0305801	0.0341756	0.0264591	0.0133215	0.00990825	0.0098612	0.00728904	0.00741685	0.0115697	0.0145224	0.013741	0.0152968	0.0197877	0.0167755	0.0150006	0.0126689	0.0124167	0.013939	0.0165161	0.0148159
								moyenne	0.0651732	0.0610698	0.0465882	0.0364812	0.030413	0.0249083	0.0257155	0.0208775	0.016921	0.0158962	0.0173804	0.0180766	0.0175416	0.0151908	0.01568	0.0149843	0.0161699	0.0147143	0.01667	0.0204324	0.0219574	0.0250353	0.0283142	0.0266982	0.0191839	0.0144333	0.0129171	0.0107165	0.00939501	0.0106059	0.0121044	0.0113392	0.0114632	0.0141504	0.0128511	0.0126068	0.0129629	0.0143592	0.0165335	0.019631	0.0191767
					mice number	General Directionality	Vert Directionality	Histogram angles	0	4	8	12	16	20	24	28	32	36	40	44	48	52	56	60	64	68	72	76	80	84	88	92	96	100	104	108	112	116	120	124	128	132	136	140	144	148	152	156	160
				mdx saline mice	1	0.044761	0.104128		0.036622	0.0364513	0.0350244	0.0339715	0.032596	0.0297919	0.0280547	0.0260565	0.0249383	0.0239738	0.0231279	0.0223832	0.0217964	0.0209952	0.0198728	0.0185512	0.0177813	0.0163301	0.0159044	0.0154829	0.0150469	0.0142167	0.0141217	0.0142576	0.01408	0.0140052	0.0140681	0.0139556	0.0145142	0.015666	0.0159781	0.016963	0.018186	0.0197938	0.021022	0.0216969	0.0220329	0.0230789	0.0240442	0.0253201	0.0259377
					1	0.0244073	0.123527		0.0431318	0.0426691	0.039708	0.0372864	0.0344263	0.0313533	0.0294199	0.0264307	0.023605	0.0214	0.0198397	0.0183099	0.0171964	0.0162124	0.0158306	0.0152941	0.0151138	0.0138495	0.0137055	0.0135925	0.0133723	0.0132568	0.0134407	0.0139418	0.0144926	0.014164	0.0140292	0.0140546	0.0144414	0.016151	0.0167984	0.0172351	0.0175318	0.018291	0.0189408	0.0200656	0.0211563	0.0223926	0.0241409	0.0261179	0.0276441
					1	0.123716	0.170639		0.0428887	0.0423317	0.041557	0.0419454	0.0404945	0.0365919	0.033961	0.031258	0.0295468	0.0273641	0.0253698	0.0234419	0.0212428	0.0193003	0.0170024	0.014325	0.0122299	0.00946623	0.00819409	0.0074005	0.00673874	0.00585878	0.00545912	0.00535174	0.00503209	0.00538528	0.0056531	0.00657444	0.00792492	0.0098753	0.0107888	0.0130163	0.0153231	0.017875	0.0212355	0.023822	0.0259295	0.027514	0.0294048	0.0318044	0.0330355
					1	-0.063412	0.256917		0.0453321	0.043736	0.0418453	0.0403686	0.0369432	0.0324412	0.0296225	0.0269405	0.0247213	0.022209	0.0198618	0.0174479	0.0157145	0.0144394	0.014006	0.0127146	0.0131902	0.0126854	0.0121152	0.0109098	0.0103497	0.00943059	0.00882532	0.00833243	0.00777984	0.00921632	0.00975214	0.0105904	0.0116269	0.0139345	0.0157819	0.0181409	0.0204606	0.0215953	0.0214249	0.0222494	0.0233946	0.0246082	0.0264317	0.0288489	0.0309514
								moyenne	0.0419936	0.041297	0.0395337	0.0383929	0.036115	0.0325446	0.0302645	0.0276714	0.0257029	0.0237367	0.0220498	0.0203957	0.0189875	0.0177368	0.016678	0.0152212	0.0145788	0.0130828	0.0124798	0.0118464	0.0113769	0.0106907	0.0104617	0.0104709	0.0103461	0.0106927	0.0108756	0.0112938	0.0121269	0.0139067	0.0148368	0.0163388	0.0178754	0.0193888	0.0206558	0.0219585	0.0231283	0.0243984	0.0260054	0.0280228	0.0293922
					1	0.384967	0.917503		0.0543781	0.0584989	0.0512502	0.0409847	0.0301107	0.0223115	0.0252428	0.0227475	0.0170328	0.0149649	0.00974818	0.00827412	0.00547767	0.00438097	0.00646997	0.00465616	0.00265225	0.000597754	0	0.00171296	0.0039189	0.00789859	0.0110098	0.0124673	0.0125099	0.013097	0.014447	0.0163227	0.0173371	0.0210819	0.0213103	0.0212066	0.0203547	0.0195292	0.0184873	0.0220348	0.0270892	0.0313818	0.0362097	0.0408719	0.0409476
					1	0.046243	0.157445		0.0392389	0.03792	0.0360356	0.0348702	0.0335675	0.0312582	0.0301421	0.0281057	0.0253988	0.0227142	0.0201807	0.0182702	0.0166002	0.0150764	0.0136998	0.0124718	0.0120231	0.0108006	0.0099491	0.00921799	0.00870073	0.00820484	0.00865882	0.00874411	0.00916296	0.00977966	0.0100748	0.0109062	0.0115459	0.013414	0.0150062	0.0174726	0.0190324	0.0213836	0.0232932	0.0251485	0.0275533	0.0303947	0.033821	0.0362374	0.0375106
					1	0.10341	0.0814208		0.0443994	0.0420567	0.0412228	0.0401175	0.0377305	0.0333765	0.0307775	0.0273847	0.0248405	0.0227333	0.0219595	0.0214453	0.0196402	0.0178335	0.0161142	0.0146114	0.0143846	0.0129934	0.0124247	0.0114915	0.0113853	0.0114472	0.011672	0.0112443	0.0110394	0.0108576	0.0106118	0.0109427	0.0118304	0.0133021	0.0138478	0.0145694	0.0160204	0.0173531	0.0178223	0.0182736	0.0191704	0.0215062	0.0251199	0.0287174	0.0297382
					1	-0.058356	0.500368		0.0770538	0.0704701	0.0515395	0.0484094	0.0528079	0.0427344	0.0354565	0.0333334	0.0310805	0.0277499	0.0263325	0.0240769	0.0242109	0.0199831	0.0145238	0.0109891	0.0075261	0.000507007	0.00401673	0.00758531	0.011143	0.0124343	0.013751	0.0110695	0.00874598	0.00941307	0.00639693	0.00314121	0	0.0029439	0.00581757	0.00657323	0.00714722	0.0138214	0.0140714	0.0110584	0.0114227	0.0150384	0.0211437	0.0253452	0.0249596
					1	0.110948	0.156502		0.0688826	0.0855652	0.0875142	0.0800942	0.0623102	0.0446493	0.037778	0.0246679	0.0158162	0.00954481	0.00765677	0.003203	0.00166699	0.00150722	0	0.00415794	0.00773805	0.00438463	0.00525272	0.00629611	0.00939231	0.0093611	0.0107235	0.00915815	0.00955077	0.0092702	0.00781096	0.00749049	0.0076458	0.00618312	0.00399617	0.00381183	0.00682961	0.01018	0.0101538	0.0138972	0.0167249	0.0216425	0.0261611	0.0327969	0.0299119
								moyenne	0.0567905	0.0589022	0.0535125	0.0488952	0.0433054	0.034866	0.0318794	0.0272479	0.0228337	0.0195414	0.0171755	0.0150539	0.0135192	0.0117562	0.0101615	0.00937729	0.00886481	0.00585669	0.00632865	0.00726078	0.00890804	0.00986922	0.0111631	0.0105367	0.0102018	0.0104835	0.00986831	0.00976066	0.00967185	0.011385	0.0119956	0.0127267	0.0138768	0.0164535	0.0167656	0.0180825	0.0203921	0.0239927	0.0284911	0.0327938	0.0326136
					2	0.102596	0.0424849		0.0428162	0.0420624	0.0402126	0.0378074	0.0336599	0.0295249	0.0264447	0.0236082	0.0212978	0.0204112	0.0193178	0.0177744	0.0166663	0.0151732	0.0146577	0.0139943	0.0141946	0.0129059	0.0128019	0.0130292	0.0134909	0.0135345	0.013314	0.0131095	0.0132126	0.0134995	0.0137595	0.0138712	0.0137458	0.0149724	0.0148076	0.0157993	0.0160563	0.0173622	0.0185054	0.0197088	0.0215874	0.0237566	0.0265829	0.0292247	0.0319656
					2	-0.0981255	0.949969		0.0249087	0.0234071	0.0217055	0.0199048	0.0193676	0.0201152	0.0228964	0.02339	0.0213935	0.0181665	0.0155439	0.0146135	0.014323	0.0126686	0.01315	0.0126929	0.0135661	0.0136349	0.0153293	0.0172775	0.0216135	0.0263257	0.0297774	0.0311191	0.0293328	0.0271342	0.0244898	0.0221789	0.0206903	0.0198233	0.0185442	0.0180429	0.0169981	0.0186662	0.0202834	0.0229476	0.0275538	0.0319638	0.0359331	0.0359141	0.0327809
					2	0.101989	0.179183		0.0353257	0.0416354	0.0433011	0.0416583	0.0405061	0.0383128	0.0407865	0.0386694	0.0335196	0.0299899	0.028764	0.0266851	0.0241991	0.0195716	0.0170978	0.0143833	0.0142247	0.0115378	0.0114567	0.012702	0.0132401	0.0126756	0.0121626	0.0129061	0.013955	0.0133175	0.0125715	0.0108466	0.00957809	0.0120365	0.0121552	0.0132503	0.0155436	0.0201808	0.0231032	0.024891	0.0236631	0.0225321	0.0217285	0.0214032	0.0179016
					2	0.172117	0.0454331		0.0420697	0.0394936	0.0357606	0.0329915	0.0298871	0.0273693	0.026762	0.025541	0.0241594	0.0235612	0.0225006	0.0205199	0.0195869	0.0184334	0.0182928	0.0179792	0.0185329	0.0167138	0.015955	0.0156589	0.0158393	0.0157485	0.0159012	0.0154706	0.0154467	0.0155103	0.0151226	0.0151521	0.0147559	0.0149602	0.0145068	0.0144838	0.0150079	0.0171946	0.0186221	0.0196559	0.0203587	0.0211662	0.0227493	0.0243763	0.0255871
					2	0.302385	0.441769		0.0457257	0.0431965	0.0382068	0.0345314	0.0284824	0.0241945	0.0236324	0.0218724	0.0203196	0.0183904	0.0176286	0.0170516	0.0154663	0.0128721	0.0114555	0.00957987	0.00971881	0.00832141	0.008441	0.00859652	0.00815148	0.00939467	0.0109008	0.0115833	0.0119013	0.0125704	0.0134112	0.0148977	0.015244	0.0171825	0.0169216	0.01843	0.0196996	0.0227774	0.0255477	0.0268018	0.0291355	0.0315691	0.0337094	0.0349792	0.0334851
					2	-0.293872	0.615326		0.0524123	0.045267	0.0384913	0.0358521	0.0312004	0.0259839	0.0243692	0.0180328	0.0137869	0.0116171	0.0124041	0.012174	0.0110686	0.00992958	0.0104702	0.0105002	0.00993287	0.00703753	0.0062075	0.00633501	0.00550861	0.00544991	0.00673284	0.0078557	0.00980412	0.0116044	0.01514	0.016985	0.0182866	0.0215311	0.0210572	0.0207969	0.0200803	0.0204084	0.019115	0.0169708	0.0180807	0.0228633	0.0306874	0.0407432	0.047546
					2	0.00673354	0.393627		0.0313045	0.0295349	0.0274173	0.0265297	0.0247452	0.0222449	0.0210814	0.0193961	0.0182252	0.0173766	0.0170407	0.0164431	0.0158668	0.0148389	0.0143356	0.0140469	0.0142327	0.0135341	0.0135325	0.0141215	0.0145898	0.0150773	0.0161709	0.0170843	0.0177376	0.0185277	0.0192628	0.0197733	0.0208448	0.0227792	0.0238542	0.0250044	0.0259499	0.0268738	0.0275214	0.0280786	0.0283614	0.0290053	0.0295792	0.0299868	0.0296504
								moyenne	0.0392233	0.0377996	0.0350136	0.0327536	0.0296926	0.0268208	0.0265675	0.0243585	0.0218146	0.0199304	0.0190285	0.0178945	0.0167396	0.0147839	0.0142085	0.013311	0.0134861	0.0119551	0.0119606	0.0125315	0.0132048	0.0140295	0.0149942	0.0155898	0.0159129	0.0160234	0.0162511	0.0162435	0.0161637	0.0176122	0.0174067	0.0179725	0.0184765	0.0204948	0.021814	0.0227221	0.0241058	0.0261224	0.02871	0.0309468	0.0312738
					2	0.126945	0.23467		0.0441001	0.0454749	0.0444457	0.0415853	0.0369174	0.0324118	0.0293711	0.0261864	0.0229588	0.021148	0.0203552	0.0202731	0.0198925	0.0189341	0.0188188	0.0182144	0.0180218	0.0169452	0.0165345	0.0160588	0.0157416	0.0156264	0.0153052	0.014565	0.0136931	0.013394	0.013016	0.013101	0.0135477	0.0146653	0.0148431	0.0150137	0.0156062	0.0167382	0.017226	0.017375	0.0177167	0.0185155	0.0200883	0.0221074	0.0237614
					2	-0.174975	0.0329569		0.0489444	0.0483215	0.0453637	0.04187	0.0375976	0.0338679	0.0312095	0.0281559	0.0248035	0.0223528	0.0200083	0.0179941	0.0162826	0.0145252	0.0130571	0.0117031	0.0111924	0.00999197	0.00931426	0.00884417	0.00863875	0.00853685	0.00862849	0.00868171	0.00864455	0.00886649	0.00909321	0.00954919	0.0102627	0.0115019	0.0121498	0.0136057	0.0151952	0.0170713	0.0190294	0.0213715	0.0239783	0.0265146	0.0297574	0.0327474	0.0346372
					2	0.150783	0.24164		0.0458615	0.0484017	0.046893	0.0423835	0.0359195	0.0312521	0.0303028	0.027656	0.0253203	0.0236137	0.023642	0.0226405	0.0208608	0.0193315	0.018811	0.0183752	0.0178883	0.0156452	0.0149824	0.0147549	0.015173	0.0156987	0.0151812	0.0146599	0.0139112	0.0132814	0.0126751	0.012423	0.0127291	0.0144171	0.0149675	0.0152186	0.0153067	0.0169424	0.0174475	0.0173436	0.0165693	0.0174451	0.0179709	0.0199932	0.0201524
								moyenne	0.046302	0.0473994	0.0455674	0.0419462	0.0368115	0.0325106	0.0302945	0.0273328	0.0243608	0.0223715	0.0213352	0.0203026	0.019012	0.0175969	0.0168956	0.0160976	0.0157008	0.0141941	0.0136104	0.0132193	0.0131844	0.0132873	0.0130383	0.0126356	0.0120829	0.0118473	0.0115948	0.0116911	0.0121798	0.0135281	0.0139868	0.0146126	0.0153694	0.0169173	0.017901	0.0186967	0.0194214	0.0208251	0.0226055	0.0249493	0.0261837
					3	0.124208	0.0371794		0.0633462	0.0597966	0.0523953	0.0472359	0.0416744	0.0342128	0.0305466	0.0262597	0.0224718	0.0208466	0.0198623	0.0176056	0.0136847	0.0107181	0.00970244	0.00932781	0.00843166	0.00573437	0.00429645	0.00310803	0.00190919	0.00191109	0.00201524	0.00224017	0.00186835	0.00207703	0.00216709	0.00331372	0.00370216	0.00582486	0.00646488	0.00882406	0.0106327	0.0132901	0.0159761	0.0193952	0.0222671	0.0262823	0.0319548	0.0377323	0.041718
					3	0.228048	0.318278		0.0419903	0.043319	0.039628	0.0359965	0.0343018	0.032306	0.0348838	0.0343775	0.0331229	0.0319553	0.0294045	0.0250911	0.0214971	0.0196837	0.0178335	0.0170168	0.0161648	0.0142223	0.0110876	0.010303	0.00967071	0.00746462	0.00648724	0.00717935	0.0077255	0.00830096	0.00931512	0.0112346	0.0141191	0.0175152	0.0189287	0.0198347	0.0201396	0.0212808	0.0205252	0.0204947	0.0206598	0.0209533	0.0219362	0.0237435	0.0235932
					3	-0.0671237	0.426487		0.0632836	0.0609659	0.057802	0.0520263	0.0440469	0.0372163	0.034181	0.0280929	0.022257	0.0196703	0.020304	0.0195596	0.0184535	0.0166733	0.0158165	0.0165562	0.0157096	0.0104194	0.00835528	0.00879378	0.00978844	0.0100141	0.00904553	0.00776574	0.00640817	0.00574785	0.00707943	0.00819731	0.0100277	0.0117347	0.0100579	0.00785881	0.00837345	0.0108313	0.013173	0.0136696	0.0136391	0.0149112	0.0171428	0.0208789	0.0238006
								moyenne	0.0562067	0.0546938	0.0499417	0.0450862	0.0400077	0.0345783	0.0332038	0.0295767	0.0259506	0.0241574	0.0231903	0.0207521	0.0178784	0.0156917	0.0144508	0.0143003	0.0134354	0.0101254	0.0079131	0.00740159	0.00712278	0.00646329	0.00584934	0.00572842	0.00533401	0.00537528	0.00618721	0.00758186	0.00928299	0.0116916	0.0118172	0.0121725	0.0130486	0.0151341	0.0165581	0.0178532	0.0188553	0.0207156	0.0236779	0.0274516	0.0297039
					3	0.0448184	0.330171		0.0768258	0.0639482	0.0489391	0.0419495	0.031595	0.0213205	0.0201701	0.0160603	0.0150664	0.0125643	0.0133749	0.0123769	0.011153	0.00841403	0.00835855	0.0085829	0.00922114	0.00730669	0.00671938	0.00754461	0.00922328	0.00792834	0.0079745	0.00679826	0.00615852	0.00592096	0.00516024	0.00579755	0.0058718	0.00975239	0.0101944	0.00897146	0.0107478	0.0154193	0.0161199	0.0183954	0.0213519	0.0241304	0.0264157	0.0338483	0.0375149
					3	-0.271476	0.192561		0.0558075	0.0477016	0.0379018	0.0334482	0.0291334	0.0270542	0.0287526	0.0249828	0.0208758	0.016908	0.0155827	0.0152392	0.0145924	0.0128393	0.0113868	0.0101717	0.00971923	0.00725606	0.00727907	0.00771796	0.00888123	0.00887839	0.00994178	0.0102846	0.010805	0.0106773	0.0102498	0.00956071	0.010249	0.0140685	0.0153191	0.0142294	0.015471	0.0169547	0.0189361	0.0209921	0.0233728	0.0280473	0.0312238	0.0357787	0.0369649
					3	0.0406307	0.0381851		0.0321058	0.0313157	0.0294673	0.0281735	0.0269928	0.0258248	0.0259818	0.025344	0.0242697	0.0234106	0.02237	0.021397	0.0210197	0.0202298	0.0201926	0.0198862	0.0199329	0.0190371	0.0186515	0.0181696	0.0180857	0.0177619	0.0177964	0.0179495	0.0180547	0.0181439	0.0178809	0.0179097	0.0178874	0.0182508	0.0183207	0.0187566	0.0190159	0.02002	0.0202186	0.0207745	0.0214579	0.0221392	0.0230883	0.0240631	0.0248318
								moyenne	0.054913	0.0476552	0.0387694	0.0345238	0.0292404	0.0247332	0.0249682	0.022129	0.0200706	0.0176276	0.0171092	0.0163377	0.0155884	0.0138277	0.0133127	0.0128803	0.0129577	0.0112	0.0108833	0.0111441	0.0120634	0.0115229	0.0119042	0.0116774	0.0116728	0.0115807	0.011097	0.0110893	0.011336	0.0140239	0.0146114	0.0139858	0.0150783	0.0174647	0.0184249	0.020054	0.0220609	0.0247723	0.0269093	0.03123	0.0331039
					mice number	General Directionality	Vert Directionality	Histogram angles	0	4	8	12	16	20	24	28	32	36	40	44	48	52	56	60	64	68	72	76	80	84	88	92	96	100	104	108	112	116	120	124	128	132	136	140	144	148	152	156	160
				mdx TubA mice	1	-0.0576703	0.483282		0.0320963	0.0303713	0.0278565	0.0261795	0.0242477	0.0222787	0.0221745	0.0195375	0.01764	0.0164058	0.0171299	0.0171106	0.0170152	0.015884	0.0163137	0.0163541	0.0173257	0.0162818	0.0164629	0.0172706	0.0192175	0.020501	0.0221692	0.0238972	0.0240529	0.0219148	0.0210729	0.0218177	0.0213475	0.0207155	0.0212531	0.0216425	0.0215103	0.0226441	0.023275	0.023369	0.0227593	0.0234178	0.0240312	0.025266	0.0250751
					1	-0.0933282	0.625847		0.0332961	0.0280466	0.0243694	0.0235046	0.0210068	0.0186251	0.0191427	0.0169453	0.0143142	0.0125265	0.0122061	0.0126217	0.0138691	0.0131119	0.0142721	0.0156907	0.0186627	0.0188579	0.0200313	0.023404	0.0268891	0.0284493	0.0312511	0.0328558	0.0300175	0.026593	0.0273166	0.0259123	0.0239957	0.0241296	0.0241027	0.020695	0.0184057	0.0184015	0.0169397	0.0166805	0.0173383	0.0196995	0.0222312	0.0255085	0.0258791
					1	-0.0425261	1.14488		0.0526951	0.0536434	0.0494722	0.0403875	0.030533	0.0251767	0.0303841	0.0264921	0.0253117	0.0225527	0.0237767	0.0200747	0.0164482	0.0130293	0.0106518	0.0115904	0.0117888	0.0082383	0.00714978	0.00844229	0.00967725	0.0120556	0.0142784	0.0153844	0.0179211	0.0211305	0.0214753	0.0178207	0.0141957	0.0143406	0.0138227	0.0134252	0.012806	0.0163997	0.0183477	0.0175449	0.0178279	0.0187338	0.0192028	0.0234415	0.0240227
					1	0.0760743	0.932273		0.0535504	0.0538248	0.0446505	0.0349096	0.0292076	0.0298881	0.0381244	0.0335503	0.0328403	0.0302814	0.0305105	0.0261804	0.020032	0.0155444	0.0115024	0.0102245	0.0108102	0.00831023	0.00770765	0.00942562	0.0112632	0.0141443	0.0161268	0.017299	0.0189648	0.0205898	0.0189682	0.0146003	0.0125666	0.0132883	0.0139252	0.0130452	0.0125488	0.0155706	0.0177947	0.0171325	0.0144629	0.0151305	0.0160123	0.0210779	0.0188636
								moyenne	0.0429095	0.0414715	0.0365871	0.0312453	0.0262488	0.0239921	0.0274564	0.0241313	0.0225266	0.0204416	0.0209058	0.0189969	0.0168411	0.0143924	0.013185	0.0134649	0.0146469	0.0129221	0.0128379	0.0146356	0.0167618	0.0187875	0.0209564	0.0223591	0.0227391	0.022557	0.0222083	0.0200377	0.0180264	0.0181185	0.0182759	0.017202	0.0163177	0.018254	0.0190893	0.0186817	0.0180971	0.0192454	0.0203694	0.0238235	0.0234601
					2	0.0656361	0.220319		0.0570105	0.0522519	0.0425878	0.0377153	0.0332997	0.0293501	0.0287671	0.0260971	0.023455	0.021003	0.0196632	0.0185217	0.0179629	0.0155289	0.013382	0.0121795	0.013107	0.0110184	0.0112461	0.0122052	0.0134705	0.01371	0.0144246	0.0143943	0.0132199	0.0122206	0.0123644	0.0122721	0.0121207	0.0139218	0.0149361	0.0149359	0.0145075	0.0161755	0.0163564	0.0176787	0.0186699	0.0205167	0.0230959	0.0262472	0.0267511
					2	0.0739754	0.242984		0.0633969	0.056674	0.0456854	0.0413886	0.0367842	0.0320334	0.0307618	0.026641	0.0230392	0.0194106	0.017816	0.0167735	0.0159324	0.0137042	0.0120041	0.0110854	0.0114614	0.00920876	0.00993543	0.0117337	0.0128743	0.0133005	0.0143423	0.0148099	0.0136208	0.0123793	0.012413	0.0113785	0.0107693	0.0122681	0.0125773	0.0117396	0.0113768	0.0131991	0.0135777	0.0150549	0.0164756	0.0194085	0.0233012	0.02824	0.0291581
					2	0.0406108	0.199054		0.0373108	0.0347276	0.0300021	0.0272034	0.025554	0.0247755	0.0260217	0.024761	0.0235988	0.0223833	0.0221895	0.0209943	0.0202649	0.0188637	0.0193478	0.0195565	0.0197122	0.0177421	0.0167607	0.0166756	0.0165288	0.0168972	0.0177962	0.0185202	0.0181583	0.0180619	0.0175168	0.0173336	0.017844	0.0188699	0.0192353	0.0196283	0.0198761	0.021102	0.0206296	0.0208714	0.0207582	0.0216863	0.0228899	0.0237081	0.0227474
								moyenne	0.0525727	0.0478845	0.0394251	0.0354358	0.0318793	0.0287196	0.0285169	0.0258331	0.0233643	0.0209323	0.0198896	0.0187632	0.0180534	0.0160323	0.0149113	0.0142738	0.0147602	0.0126564	0.0126474	0.0135382	0.0142912	0.0146359	0.015521	0.0159082	0.0149997	0.0142206	0.014098	0.0136614	0.013578	0.0150199	0.0155829	0.0154346	0.0152535	0.0168255	0.0168546	0.0178683	0.0186346	0.0205371	0.0230956	0.0260651	0.0262189
					3	0.100611	0.202646		0.0369851	0.0380086	0.0371266	0.0362509	0.0334519	0.0289292	0.0275714	0.024356	0.0222164	0.0216393	0.0220487	0.0221584	0.0227851	0.0214248	0.0226721	0.0226506	0.0244237	0.0222348	0.0208047	0.0195487	0.0202969	0.0199906	0.0198842	0.0212569	0.0219118	0.0202301	0.0186085	0.0166626	0.0148317	0.0149003	0.0147199	0.0143736	0.0134995	0.0152867	0.0152365	0.0160409	0.0148786	0.0151827	0.0171068	0.0192705	0.019228
					3	0.0540059	0.335032		0.0461454	0.0441049	0.0413181	0.0386261	0.034469	0.029986	0.0278565	0.0250581	0.0216862	0.0191223	0.018205	0.0175943	0.0173107	0.0158609	0.0153704	0.0145574	0.0153657	0.0153079	0.0160621	0.0167976	0.0181965	0.020093	0.0215486	0.0214701	0.0212578	0.0214055	0.0188187	0.0159202	0.014233	0.0137302	0.0127206	0.0122846	0.0120918	0.0136061	0.0138629	0.0140113	0.0146408	0.0169232	0.020134	0.0234421	0.0247636
					3	0.070552	0.307719		0.0351923	0.0366941	0.0363623	0.0343656	0.0326658	0.0295808	0.0277274	0.0246807	0.021725	0.0199486	0.0193369	0.0191511	0.0190847	0.0183096	0.0192075	0.0196739	0.0208969	0.0199966	0.0199714	0.0204053	0.0210561	0.0217537	0.0205684	0.0194951	0.018675	0.0189113	0.0176284	0.017146	0.016745	0.0174912	0.0173625	0.0173978	0.0169384	0.0177077	0.0173216	0.0173682	0.0171866	0.0187095	0.020092	0.0219572	0.0222934
								moyenne	0.0461454	0.0441049	0.0413181	0.0386261	0.034469	0.029986	0.0278565	0.0250581	0.0216862	0.0191223	0.018205	0.0175943	0.0173107	0.0158609	0.0153704	0.0145574	0.0153657	0.0153079	0.0160621	0.0167976	0.0181965	0.020093	0.0215486	0.0214701	0.0212578	0.0214055	0.0188187	0.0159202	0.014233	0.0137302	0.0127206	0.0122846	0.0120918	0.0136061	0.0138629	0.0140113	0.0146408	0.0169232	0.020134	0.0234421	0.0247636
					3	0.0670427	0.114132		0.0414965	0.0432943	0.0403266	0.0371329	0.0335005	0.031408	0.0323691	0.0303685	0.028184	0.0267739	0.0259931	0.0243945	0.0229464	0.0207214	0.0198383	0.0184944	0.0183014	0.0155237	0.0144705	0.014097	0.0143677	0.0135835	0.0142769	0.0147148	0.0146859	0.0147252	0.0151534	0.0146057	0.0128413	0.0132966	0.0149272	0.0164156	0.016505	0.0173181	0.0175947	0.0176399	0.0170515	0.0183886	0.0200108	0.0227101	0.0223379
					3	-0.152106	1.75464		0.0979106	0.0970542	0.068558	0.0467946	0.0344694	0.0278581	0.0296421	0.0225456	0.0171028	0.0112053	0.0113992	0.0114573	0.011666	0.00739575	0.00339976	0.00194162	0.00407562	0.000703312	0	0.00127217	0.00183631	0.00214157	0.00471814	0.00892602	0.013612	0.019387	0.020452	0.01788	0.0160508	0.0151421	0.0112397	0.00661765	0.00489532	0.00830088	0.00970095	0.01186	0.0121505	0.017402	0.0236826	0.0340521	0.0304685
					3	0.0695361	0.623773		0.053815	0.0619206	0.0555682	0.0462941	0.0396932	0.0372158	0.0383931	0.0359785	0.0332393	0.0299162	0.0274851	0.0252503	0.0224461	0.0191512	0.0172837	0.0144519	0.013394	0.00912776	0.00819843	0.00737661	0.0091276	0.00987776	0.0115267	0.0121047	0.0141145	0.0153673	0.0131929	0.0107547	0.0101709	0.0108463	0.0117464	0.0110556	0.0106094	0.0111001	0.0119786	0.0131328	0.0135351	0.0160946	0.0194703	0.0236491	0.0215024
								moyenne	0.0644074	0.067423	0.0548176	0.0434072	0.0358877	0.0321606	0.0334681	0.0296309	0.0261753	0.0226318	0.0216258	0.0203674	0.0190195	0.0157561	0.0135073	0.0116293	0.0119237	0.0084516	0.0075563	0.00758194	0.00844388	0.00853426	0.0101739	0.0119151	0.0141374	0.0164932	0.0162661	0.0144135	0.013021	0.013095	0.0126378	0.011363	0.0106699	0.0122397	0.0130914	0.0142109	0.0142457	0.0172951	0.0210546	0.0268038	0.0247696
	Figure 3d
			Group
		Bin	WT	saline	TubA	SEM WT	SEM mdx saline	SEM TubA
		30	0	0.05	0.0348837	0	0.0408248	0.0284824
		40	0.262148	0	0.167151	0.0699556	0	0.0344163
		50	0.423274	0.0738095	0.303779	0.00939702	0.0213844	0.0581516
		60	0.226343	0.342857	0.206395	0.00730879	0.0466569	0.035603
		70	0.0588235	0.267857	0.147892	0.0480292	0.0145803	0.00682392
		80	0.0294118	0.072619	0.105015	0.0240146	0.0184684	0.00919745
		90	0	0.120238	0.0348837	0	0.0573492	0.0284824
		100	0	0.072619	0	0	0.0184684	0
		More	0	0	0	0	0	0
		total	1	1	1
	Figure 3e
			Group
		Bin	WT	saline	TubA	SEM WT	SEM mdx saline	SEM TubA
		25	0	0	0	0	0	0
		30	0	0.120238	0.015625	0	0.0573492	0.0127578
		35	0	0.0238095	0.015625	0	0.0194404	0.0127578
		40	0	0.0238095	0.0116279	0	0.0194404	0.00949415
		45	0.0294118	0.122619	0.0428779	0.0240146	0.0223565	0.0160214
		50	0.0217391	0.341667	0.0505087	0.0177499	0.00680414	0.0157247
		55	0.0882353	0.0738095	0.0661337	0.0720438	0.0213844	0.00296692
		60	0.0946292	0.14881	0.155523	0.0292352	0.0826217	0.0249221
		65	0.226343	0.0238095	0.319404	0.00730879	0.0194404	0.0709094
		70	0.349105	0.0488095	0.124273	0.140955	0.00097202	0.0504377
		75	0.131714	0.0238095	0.12064	0.036544	0.0194404	0.0035603
		80	0.0294118	0.0488095	0.0116279	0.0240146	0.00097202	0.00949415
		More	0.0294118	0	0.0661337	0.0240146	0	0.00296692
		Total	1	1	1
	Figure 3f		Group
			WT	mdx saline	mdx TubA	SEM WT	SEM mdx saline	SEM TubA
		1-2-3-	0.861538	0.13961	0.300691	0.107692	0.00324675	0.0864055
		4--5--6	0.138462	0.114719	0.167435	0.0615385	0.114719	0.0721966
		> 7	0	0.745671	0.531874	0	0.141775	0.0887097
	Figure 3g
			CTL	mdx saline	mdx TubA
		Fragmentation Index of each NMJ counted	0	0.93	0.5
			0.67	0.86	0.83
			0.5	0	0
			0.5	0.9	0.89
			0.5	0.92	0.86
			0	0.83	0
			0.67	0.89	0.86
			0	0.97	0.83
			0.8	0.95	0.88
			0	0.94	0.88
			0.67	0.93	0.96
			0.5	0.89	0.75
			0.5	0.86	0.92
			0	0.97	0.95
			0.5	0.93	0.75
			0	0.95	0.67
			0	0.98	0.92
			0	0.9	0.75
			0.75	0.97	0.86
			0.67	0	0.83
			0.83	0.5	0.92
			0	0.92	0.89
			0.75	0.88	0.93
			0.67	0.95	0
			0.8	0.75	0.8
			0.67	0	0.92
			0	0.93	0.9
			0	0.96	0.91
			0	0.86	0.5
			0.5	0	0
			0	0.5	0.92
			0.8	0.75	0
			0	0.9	0.88
			0	0.91	0.8
			0	0.92	0.92
			0	0.89	0.91
			0.67	0.88	0.93
			0.75	0.8	0
			0.5	0.94	0.75
			0.67	0.75	0.88
			0	0.92	0.83
			0	0.9	0.92
			0.5	0.91	0.91
			0.5		0
			0		0
			0.67		0
			0.5		0.83
			0.5		0.91
			0		0.86
			0.5		0.89
			0.5		0.5
					0.83
					0.83
					0.94
					0.96
					0
					0.88
					0.9
					0.97
					0.67
					0.89
					0
					0.5
					0.5
					0.67
					0.94
					0.9
					0.95
					0.92
					0.97
					0.67
					0.5
					0.92
[truncated: 4 more columns]

## Sheet: Figure 4
Figure 4
		Figure 4b
		Figure 4d
		Figure 4f
		Figure 4f
		Figure 4c			Group
					mdx saline	mdx TubA
			mouse number	1	1.29872	2.10608
				2	1.05689	1.16003
				3	1.0292	1.40222
				4	0.615191	0.908182
		Figure 4e			Group
					mdx saline	mdx TubA
			mouse number	1	0.811565	1.29565
				2	0.920996	1.46276
				3	1.28155	1.61269
				4	1.14854	3.72374
		Figure 4g			Group
					mdx saline	mdx TubA
			mouse number	1	0.923927	2.19354
				2	0.959797	2.05978
				3	0.797836	2.36878
				4	1.31844	1.89478
		Figure 4h			Group
					mdx saline	mdx TubA
			mouse number	1	0.70617	2.08517
				2	1.19345	1.74058
				3	1.24222	1.61346
				4	0.858159	1.5765
		Figure 4j			Group
					mdx saline	mdx TubA
			mouse number	1	35.6874	60.1296
				2	38.3652	61.2426
				3	34.5714	42.29
				4	35.5513	39.7515
		Figure 4k			Group
					mdx saline	mdx TubA
			mouse number	1	31.2178	55.3264
				2	36.173	53.9434
				3	30.0769	43.0193
				4	29.8693	41.4274
		Figure 4l			Group
					mdx saline	mdx TubA
			mouse number	1	39.4124	57.4353
				2	26.9121	46.9186
				3	29.5378	40.6346
				4	37.3143	42.4413

## Sheet: Figure 5
Figure 5
	Figure 5c
	Figure 5j
	Figure 5b		DMSO+ rhTGFB							TubA+ rhTFGB					SB43+ rhTFGB
			XP n°1	XP n°2	XP n°3	XP n°4	XP n°5			XP n°1	XP n°2	XP n°3			XP n°1	XP n°2	XP n°3
		Bin (0-255)	nb of cells	nb of cells	nb of cells	nb of cells	nb of cells		Bin (0-255)	nb of cells	nb of cells	nb of cells		Bin (0-255)	nb of cells	nb of cells	nb of cells
		20	6	9	3	0	0		20	85	74	1		20	192	183	4
		40	55	55	54	2	1		40	180	284	53		40	264	224	123
		60	134	96	73	43	26		60	153	241	54		60	84	5	205
		80	188	167	119	199	70		80	65	52	85		80	2	0	32
		100	156	117	100	100	58		100	42	6	97		100	0	0	2
		120	74	87	59	16	8		120	13	0	80		120	0	0	0
		140	34	29	25	3	0		140	1	0	57		140	0	0	0
		160	11	7	6	1	0		160	0	0	33		160	0	0	0
		180	1	0	0	0	0		180	0	0	12		180	0	0	0
		200	0	0	0	0	0		200	0	0	9		200	0	0	0
		220	0	0	0	0	0		220	0	0	0		220	0	0	0
		240	0	0	0	0	0		240	0	0	1		240	0	0	0
		255	0	0	0	0	0		255	0	0	0		255	0	0	0
		Total	659	567	439	364	163		Total	539	657	482		Total	542	412	366
	Figure 5d				Group
					DMSO	TubA
			number of experiments	1	1.00207	0.696426
				2	0.990053	0.5339
				3	1.01834	0.46577
				4	1.00891	0.436329
				5	0.980624	0.214126
	Figure 5e				Group
					DMSO	TubA
			number of experiments	1	0.763583	2.57045
				2	0.802833	1.39126
				3	1.16675	1.73888
				4	1.06675	1.17932
				5	1.20009	1.83202
	Figure 5f
			XP 1				XP 2				XP 2
	Figure 5g		Phospho-Smad3				Phospho-Smad3				Phospho-Smad3
				CTL	TubA			CTL	TubA			CTL	TubA
			CE	0.344003	0.460456		CE	0.310447	0.409348		CE	0.279404	0.46314
			NE	0.592451	0.493463		NE	0.559246	0.455647		NE	0.589328	0.449435
			Chrm	0.0635458	0.0460807		Chrm	0.130307	0.135005		Chrm	0.131268	0.0874251
	Figure 5h
					Group (-1320 / -1232)					Group (-618 / -424)					Group (-319 / -205)
					DMSO	TubA				DMSO	TubA				DMSO	TubA
			number of experiments	1	1.00552	0.994482		number of experiments	1	1.04078	0.127747		number of experiments	1	0.970111	0.730004
				2	1.17487	1.18528			2	0.97942	0.432523			2	1.03919	0.613862
				3	0.979799	0.990654			3	0.979799	0.540654			3	0.990697	0.624653
	Figure 5i				Group (-1978 / -1805)					Group (-727 / -608)
					DMSO	TubA				DMSO	TubA
			number of experiments	1	0.988558	1.01144		number of experiments	1	1.01465	0.741339
				2	1.71607	1.19457			2	0.999498	0.638433
				3	1.0398	1.01065			3	0.985851	0.492777
	Figure 5k				Group
					CTL	mdx saline	mdx TubA
			mouse number	1	0.469129	1.53568	2.91452
				2	1.49131	0.865448	1.73843
				3	0.667599	1.47223	1.73772
				4	1.37196	0.649223	6.34075
	Figure 5l				Group
					CTL	mdx saline	mdx TubA
			mouse number	1	1.00585	0.919175	0.917524
				2	1.05232	0.74988	0.471722
				3	0.807311	1.94086	0.52464
				4	1.13451	0.471933	1.71042
	Figure 5m				Group
					CTL	mdx saline	mdx TubA
			mouse number	1	1.0624	0.551067	0.386453
				2	1.45795	0.657114	0.26897
				3	0.735398	0.52147	0.236333
				4	0.744251	0.392499	0.284836
	Figure 5k				Group
					CTL	mdx saline	mdx TubA
			mouse number	1	1.17408	1.78094	2.98565
				2	0.734879	2.81706	5.3742
				3	0.941568	1.30985	6.16483
				4	1.14947	3.08107	6.54283

## Sheet: Supplemenary fig 1
Figure Supplementary Dat Fig. 1
	Figure SD-1a
	Figure SD-1c
	Figure SD-1b				ac-H3 / H3						H3 / TCE
					Group						Group
					CTL	mdx saline	mdx TubA				CTL	mdx saline	mdx TubA
			mouse number	1	1.05248	1.31296	1.28675		mouse number	1	1.14259	1.0812	1.12692
				2	0.977627	1.25706	1.71092			2	0.946492	1.16735	1.27954
				3	0.903648	1.19203	1.58942			3	0.897243	1.06819	1.23922
				4	1.06624	2.01937	1.71365			4	1.01367	1.57324	1.43024
				5		1.44537	1.48818			5		1.23841	1.19597
	Figure SD-1d				Group
					CTL	mdx saline	mdx TubA
			mouse number	1	2542238	5106972	4824822
				2	2762600	4826760	5678036
				3	1867548	3897128	4146332
				4	4079224	8686610	7020006
				5		5462994	3271648
	Figure SD-1e				Group
					PULL n°1		PULL n°4		PULL n°8
					mdx saline	mdx TubA	mdx saline	mdx TubA	mdx saline	mdx TubA
			mouse number	1	8.75	9.13793	5.42763	8.51724	6.94079	10.2414
				2	7.49104	10.5415	9.10394	7.50903	7.92115	7.00361
				3	9.44882	7.07747	6.85039	7.42958	6.02362	8.1338
				4	8.28794	8.55469	7.35409	9.49219	6.6537	9.17969
				5	7.40864	9.04059	8.13954	7.52768	6.57807	7.93358

## Sheet: Supplemenary fig 2
Figure Supplementary Dat Fig. 2
	Figure SD-2b			Group
				mdx saline			mdx TubA
			mouse number	1	2	3	1	2	3
		number of fileds counted	1	0.99168	1.02708	0.937438	0.957644	0.95914	1.02842
			2	0.963274	0.973145	0.975931	0.99752	0.958942	0.96684
			3	0.974727	1.14534	1.24743	0.956837	1.00907	0.97006
			4	1.09706	1.07899	0.953725	1.00988	0.940437	1.0169
			5	1.01731	0.994689	0.947974	0.967938	0.980998	0.986776
			6	1.00448	0.969377	0.965965	1.00764	0.942578	0.99702
			7	0.966303	1.07971	0.961839	0.978566	0.945081	0.988742
			8	0.960624	1.14755	1.0171	0.954938	0.946217	0.990576
			9	0.939878	1.01553	0.986076	0.982051	0.990627	0.997932
			10	0.94473	1.0604	0.97633	1.02963	0.97861	0.996656
			11	0.96126	1.00896	0.934855	1.13953	0.955862	0.9583
			12	1.01327	0.983855	0.936652	1.00234	0.989628	0.974277
			13	0.986876	0.975137	0.936402	0.991493	0.957152	0.961282
			14	1.01583	0.969595	0.950359	0.97614	0.958147	0.983008
			15	0.965192	0.98978	0.953126	0.991118	0.969864	0.968534
			16	0.955406	0.980946	0.980025	1.07939	0.95933	1.00693
			17	0.949345	1.00605	0.997544	1.07061	0.971144	0.989658
			18	0.962681	1.10058	0.968671	0.985119	0.947674	1.02816
			19	1.0389	1.28505	0.953164	0.971109	0.981675	1.03202
			20	0.99302	1.06829	0.987989	1.09267	1.00763	0.966531
			21	0.956471	1.01072	0.947242	0.964809	0.964446	0.999732
			22	0.969437	0.983473	0.989656	1.06971	0.94229	0.98905
			23	0.979799	0.972243	0.94642	1.02904	0.970703	1.01354
			24	1.04622	0.97622	0.974589	0.999484	0.996437	1.04037
			25	0.980538	0.964355	0.948606	0.948699	0.963258	0.967151
			26	0.993441	1.04099	0.956424	0.980637	1.02023	1.01212
			27	0.95899	0.961297	0.963211	0.970358	1.00553	1.01676
			28	1.10476	0.972533	0.992539	0.983375	0.954273	1.04598
			29	1.2682	0.995346	0.940163	1.03579	0.957779	1.03214
			30	1.06693	1.04347	0.965229	0.976224	0.952881	0.966207

## Sheet: Supplemenary fig 3
Figure Supplementary Dat Fig. 3
	Figure SD-3a
	Figure SD-3b				Group
					EDL		SOL		TA
					CTL	mdx	CTL	mdx	CTL	mdx
			mouse number	1	1.2631	1.85367	0.829361	0.787874	1.21334	2.02452
				2	1.06503	1.41513	1.0415	1.54108	0.655778	2.12205
				3	0.671868	2.04017	1.12914	1.50703	1.13088	1.31554
	Figure SD-3f				Group
				Bin	WT	saline	TubA	Bin	SEM WT	SEM mdx saline	SEM TubA
				100	0	0	0	100	0	0	0
				200	0	0.025	0.0232558	200	0	0.0204124	0.0189883
				300	0.0511509	0.025	0.120276	300	0.00626468	0.0204124	0.0726896
				400	0.196931	0.0738095	0.147892	400	0.0167058	0.0213844	0.00682392
				500	0.299233	0.166667	0.117006	500	0.00417645	0.0360828	0.0575583
				600	0.299233	0.292857	0.175145	600	0.00417645	0.00583212	0.0100875
				700	0.0511509	0.220238	0.171512	700	0.00626468	0.0243005	0.0640855
				800	0.0511509	0.0488095	0.0817587	800	0.00626468	0.00097202	0.00979084
				900	0.0511509	0.0988095	0.0737645	900	0.00626468	0.0417968	0.034713
				1000	0	0.0488095	0.0388808	1000	0	0.00097202	0.00623053
				1100	0	0	0.0232558	1100	0	0	0.0189883
				1200	0	0	0	1200	0	0	0
				1300	0	0	0	1300	0	0	0
				1400	0	0	0.0272529	1400	0	0	0.00326361
				More	0	0	0	More	0	0	0
				total	1	1	1
	Figure SD-3f				Group
				Bin	WT	saline	TubA	Bin	SEM WT	SEM mdx saline	SEM TubA
				300	0	0.025	0.0116279	300	0	0.0204124	0.00949415
				500	0.116368	0.025	0.178779	500	0.0469851	0.0204124	0.0439104
				700	0.241688	0.05	0.198401	700	0.0908379	0	0.00890076
				900	0.372123	0.15	0.144259	900	0.0156617	0.0408248	0.0608219
				1100	0.138107	0.175	0.15189	1100	0.064735	0.0612372	0.0290758
				1300	0.0805627	0.15	0.0893895	1300	0.0302793	0.0408248	0.0219552
				1500	0.0217391	0.225	0.0777616	1500	0.0177499	0.0204124	0.0124611
				1700	0.0294118	0.025	0.0817587	1700	0.0240146	0.0204124	0.00979084
				1900	0	0.05	0.0116279	1900	0	0.0408248	0.00949415
				2100	0	0.05	0.0116279	2100	0	0	0.00949415
				2300	0	0.025	0.0116279	2300	0	0.0204124	0.00949415
				2500	0	0.025	0	2500	0	0.0204124	0
				2700	0	0.025	0.015625	2700	0	0.0204124	0.0127578
				2900	0	0	0	2900	0	0	0
				More	0	0	0.015625	More	0	0	0.0127578
				total	1	1	1

## Sheet: Supplemenary fig 4
Figure Supplementary Dat Fig. 4
	Figure SD-4b
	Figure SD-4e
	Figure SD-4c				Group
					rapa (-)	rapa (-)	rapa (+)	rapa (+)
					CTL	TubA	CTL	TubA
			number of experiments	1	1	0.04	1.29	0.06
				2	1	0.05	1.39	0.07
				3	1	0.09	1.15	0.11
				4	1	0.08	1.03	0.11
	Figure SD-4d				Group
					rapa (-)	rapa (-)	rapa (+)	rapa (+)
					CTL	TubA	CTL	TubA
			number of experiments	1	0.9993	0.0722	1.271	0.1765
				2	0.9989	0.0898	1.0351	0.1637
				3	1.003	0.1306	1.0573	0.1751
				4	0.9987	0.1188	1.0171	0.1331
	Figure SD-4f				Group
					rapa (-)	rapa (-)	rapa (+)	rapa (+)
					CTL	TubA	CTL	TubA
			number of experiments	1	1.0219	2.03601	1.23704	1.07722
				2	0.978101	2.60727	1.81461	1.55064
				3	0.998221	1.94779	1.5424	0.832187

## Sheet: Supplemenary fig 5
Figure Supplementary Dat Fig. 5
				DMSO+ rhTGFB							TubA+ rhTFGB					SB43+ rhTFGB					DMSO only					TubA only
				XP n°1	XP n°2	XP n°3	XP n°4	XP n°5			XP n°1	XP n°2	XP n°3			XP n°1	XP n°2	XP n°3			XP n°1	XP n°2	XP n°3			XP n°1	XP n°2	XP n°3
			Bin (0-255)	nb of cells	nb of cells	nb of cells	nb of cells	nb of cells		Bin (0-255)	nb of cells	nb of cells	nb of cells		Bin (0-255)	nb of cells	nb of cells	nb of cells		Bin (0-255)	nb of cells	nb of cells	nb of cells		Bin (0-255)	nb of cells	nb of cells	nb of cells
			20	6	9	3	0	0		20	85	74	1		20	192	183	4		20	50	1	2		20	10	2	1
			40	55	55	54	2	1		40	180	284	53		40	264	224	123		40	394	141	152		40	302	136	14
			60	134	96	73	43	26		60	153	241	54		60	84	5	205		60	123	25	105		60	240	6	116
			80	188	167	119	199	70		80	65	52	85		80	2	0	32		80	2	0	4		80	24	0	32
	Figure SD-5b		100	156	117	100	100	58		100	42	6	97		100	0	0	2		100	0	1	0		100	0	0	3
			120	74	87	59	16	8		120	13	0	80		120	0	0	0		120	0	0	0		120	0	0	0
			140	34	29	25	3	0		140	1	0	57		140	0	0	0		140	0	0	0		140	0	0	0
			160	11	7	6	1	0		160	0	0	33		160	0	0	0		160	0	0	0		160	0	0	0
			180	1	0	0	0	0		180	0	0	12		180	0	0	0		180	0	0	0		180	0	0	0
			200	0	0	0	0	0		200	0	0	9		200	0	0	0		200	0	0	0		200	0	0	0
			220	0	0	0	0	0		220	0	0	0		220	0	0	0		220	0	0	0		220	0	0	0
			240	0	0	0	0	0		240	0	0	1		240	0	0	0		240	0	0	0		240	0	0	0
			255	0	0	0	0	0		255	0	0	0		255	0	0	0		255	0	0	0		255	0	0	0
			Total	659	567	439	364	163		Total	539	657	482		Total	542	412	366		Total	569	168	263		Total	576	144	166
	Figure SD-5d			DMSO+ rhTGFB				TubA+ rhTFGB				SB43+ rhTFGB
				XP n°1	XP n°2			XP n°1	XP n°2			XP n°1	XP n°2
			Bin (0-100)	nb of cells	nb of cells		Bin (0-100)	nb of cells	nb of cells		Bin (0-100)	nb of cells	nb of cells
			5	0	0		5	0	0		5	156	140
			10	0	0		10	4	6		10	594	710
			15	0	0		15	23	33		15	170	136
			20	10	8		20	131	125		20	1	3
			25	16	12		25	458	450		25	0	0
			30	29	35		30	286	246		30	0	0
			35	80	92		35	40	52		35	0	0
			40	190	170		40	2	4		40	0	0
			45	264	240		45	0	0		45	0	0
			50	235	225		50	0	0		50	0	0
			55	137	138		55	0	0		55	0	0
			60	80	90		60	0	0		60	0	0
			65	42	38		65	0	0		65	0	0
			70	16	18		70	0	0		70	0	0
			75	11	11		75	0	0		75	0	0
			80	2	1		80	0	0		80	0	0
			85	1	1		85	0	0		85	0	0
			90	0	0		90	0	0		90	0	0
			95	0	0		95	0	0		95	0	0
			more	0	0		more	0	0		more	0	0
			Total	1113	1079		Total	944	916		Total	921	989
	Figure SD-5e
	Figure SD-5g
	Figure SD-5j
	Figure SD-5l
	Figure SD-5n
	Figure SD-5q
	Figure SD-5f			Group
				mdx saline	mdx TubA
		mouse number	1	0.79973	1.1
			2	0.913109	1.20468
			3	1.33724	1.21651
			4	0.949918	1.31071
	Figure SD-5h			Group
				mdx saline	mdx TubA
		mouse number	1	1.1568	0.980451
			2	0.901225	1.32556
			3	0.715543	1.4886
			4	1.22643	1.22036
	Figure SD-5k			Group		Group
				rhTGF-B1 (-)	rhTGF-B1 (-)	rhTGF-B1 (+)	rhTGF-B1 (+)
				CTL	TubA	CTL	TubA
		number of experiments	1	0.991	0.569	1.005	0.761
			2	0.996	0.783	0.999	0.841
			3	1.013	0.639	0.996	0.865
	Figure SD-5m			Group
				mdx saline	mdx TubA
		mouse number	1	0.886349	0.581758
			2	1.12604	0.614025
			3	1.00025	0.661045
			4	0.987352	0.847798
	Figure SD-5o			Group
				mdx saline	mdx TubA
		mouse number	1	0.850048	1.38154
			2	0.863697	1.686
			3	0.888933	1.58567
			4	1.17297	1.58191
			5	1.22436	1.30968
	Figure SD-5p			Group
				mdx saline	mdx TubA
		mouse number	1	1.00683	1.40318
			2	0.77427	1.43872
			3	0.882106	1.65958
			4	1.12102	1.91562
			5	1.21577	1.64824
	Figure SD-5r			Group
				mdx saline	mdx TubA
		mouse number	1	0.712183	2.28621
			2	0.651453	1.59297
			3	0.905628	1.7854
			4	1.73074	1.85319
	Figure SD-5s			Group
				mdx saline	mdx TubA
		mouse number	1	0.591353	1.10711
			2	1.31588	0.758347
			3	0.619884	1.38412
			4	1.47288	0.619259
